# Supplementary material for: Aggregation-Induced Intermolecular Charge Transfer Emission for Solution-Processable Bipolar Host Material via Adjusting the Length of Alkyl Chain
Source: Molecules. 2022 Nov 21;27(22):8099. doi: 10.3390/molecules27228099 (PMC9698787; doi:10.3390/molecules27228099)
Supplement: Supplementary file 1 [file molecules-27-08099-s001.zip]

Archive with 1 entries (1 files):
- molecules-2023395-supplementary.pdf
